# Supplementary material for: GADD45B as a Prognostic and Predictive Biomarker in Stage II Colorectal Cancer
Source: Genes (Basel). 2018 Jul 19;9(7):361. doi: 10.3390/genes9070361 (PMC6071283; doi:10.3390/genes9070361)
Supplement: Supplementary file 1 [file genes-09-00361-s001.zip]

Archive with 3 entries (3 files):
- Table S3.xlsx
- Supplementary materials.docx
- Supplementary materials.pdf
