# Supplementary material for: GADD45B as a Prognostic and Predictive Biomarker in Stage II Colorectal Cancer
Source: Genes (Basel). 2018 Jul 19;9(7):361. doi: 10.3390/genes9070361 (PMC6071283; doi:10.3390/genes9070361)
Supplement: Supplementary file 1 [file genes-09-00361-s001.zip › Table S3.xlsx]

## Sheet: TCGA_COAD
sampleID	Project
TCGA-A6-2675-01	TCGA-COAD
TCGA-A6-2682-01	TCGA-COAD
TCGA-A6-2684-01	TCGA-COAD
TCGA-A6-2685-01	TCGA-COAD
TCGA-A6-2686-01	TCGA-COAD
TCGA-A6-4105-01	TCGA-COAD
TCGA-A6-5656-01	TCGA-COAD
TCGA-A6-5657-01	TCGA-COAD
TCGA-A6-5659-01	TCGA-COAD
TCGA-A6-5660-01	TCGA-COAD
TCGA-A6-5661-01	TCGA-COAD
TCGA-A6-5662-01	TCGA-COAD
TCGA-A6-5664-01	TCGA-COAD
TCGA-A6-5665-01	TCGA-COAD
TCGA-A6-5666-01	TCGA-COAD
TCGA-A6-5667-01	TCGA-COAD
TCGA-A6-6137-01	TCGA-COAD
TCGA-A6-6138-01	TCGA-COAD
TCGA-A6-6140-01	TCGA-COAD
TCGA-A6-6141-01	TCGA-COAD
TCGA-A6-6142-01	TCGA-COAD
TCGA-A6-6648-01	TCGA-COAD
TCGA-A6-6649-01	TCGA-COAD
TCGA-A6-6650-01	TCGA-COAD
TCGA-A6-6651-01	TCGA-COAD
TCGA-A6-6652-01	TCGA-COAD
TCGA-A6-6653-01	TCGA-COAD
TCGA-A6-6654-01	TCGA-COAD
TCGA-A6-6780-01	TCGA-COAD
TCGA-A6-6781-01	TCGA-COAD
TCGA-A6-6782-01	TCGA-COAD
TCGA-A6-A565-01	TCGA-COAD
TCGA-A6-A566-01	TCGA-COAD
TCGA-A6-A567-01	TCGA-COAD
TCGA-A6-A56B-01	TCGA-COAD
TCGA-AA-3489-01	TCGA-COAD
TCGA-AA-3492-01	TCGA-COAD
TCGA-AA-3495-01	TCGA-COAD
TCGA-AA-3496-01	TCGA-COAD
TCGA-AA-3502-01	TCGA-COAD
TCGA-AA-3506-01	TCGA-COAD
TCGA-AA-3509-01	TCGA-COAD
TCGA-AA-3511-01	TCGA-COAD
TCGA-AA-3526-01	TCGA-COAD
TCGA-AA-3655-01	TCGA-COAD
TCGA-AA-3660-01	TCGA-COAD
TCGA-AA-3662-01	TCGA-COAD
TCGA-AA-3663-01	TCGA-COAD
TCGA-AA-3675-01	TCGA-COAD
TCGA-AA-3685-01	TCGA-COAD
TCGA-AA-3697-01	TCGA-COAD
TCGA-AA-3712-01	TCGA-COAD
TCGA-AA-3713-01	TCGA-COAD
TCGA-AA-A01P-01	TCGA-COAD
TCGA-AA-A01X-01	TCGA-COAD
TCGA-AA-A01Z-01	TCGA-COAD
TCGA-AA-A02K-01	TCGA-COAD
TCGA-AA-A02Y-01	TCGA-COAD
TCGA-AD-5900-01	TCGA-COAD
TCGA-AD-6548-01	TCGA-COAD
TCGA-AD-6888-01	TCGA-COAD
TCGA-AD-6889-01	TCGA-COAD
TCGA-AD-6890-01	TCGA-COAD
TCGA-AD-6895-01	TCGA-COAD
TCGA-AD-6899-01	TCGA-COAD
TCGA-AD-6901-01	TCGA-COAD
TCGA-AD-6963-01	TCGA-COAD
TCGA-AD-6964-01	TCGA-COAD
TCGA-AD-6965-01	TCGA-COAD
TCGA-AD-A5EJ-01	TCGA-COAD
TCGA-AD-A5EK-01	TCGA-COAD
TCGA-AM-5820-01	TCGA-COAD
TCGA-AM-5821-01	TCGA-COAD
TCGA-AU-3779-01	TCGA-COAD
TCGA-AU-6004-01	TCGA-COAD
TCGA-AY-5543-01	TCGA-COAD
TCGA-AY-6196-01	TCGA-COAD
TCGA-AY-6197-01	TCGA-COAD
TCGA-AY-6386-01	TCGA-COAD
TCGA-AY-A54L-01	TCGA-COAD
TCGA-AY-A69D-01	TCGA-COAD
TCGA-AZ-4313-01	TCGA-COAD
TCGA-AZ-4315-01	TCGA-COAD
TCGA-AZ-4323-01	TCGA-COAD
TCGA-AZ-4614-01	TCGA-COAD
TCGA-AZ-4615-01	TCGA-COAD
TCGA-AZ-4616-01	TCGA-COAD
TCGA-AZ-4682-01	TCGA-COAD
TCGA-AZ-4684-01	TCGA-COAD
TCGA-AZ-5403-01	TCGA-COAD
TCGA-AZ-5407-01	TCGA-COAD
TCGA-AZ-6598-01	TCGA-COAD
TCGA-AZ-6599-01	TCGA-COAD
TCGA-AZ-6600-01	TCGA-COAD
TCGA-AZ-6601-01	TCGA-COAD
TCGA-AZ-6603-01	TCGA-COAD
TCGA-AZ-6605-01	TCGA-COAD
TCGA-AZ-6606-01	TCGA-COAD
TCGA-AZ-6607-01	TCGA-COAD
TCGA-AZ-6608-01	TCGA-COAD
TCGA-CA-5254-01	TCGA-COAD
TCGA-CA-5255-01	TCGA-COAD
TCGA-CA-5256-01	TCGA-COAD
TCGA-CA-5796-01	TCGA-COAD
TCGA-CA-5797-01	TCGA-COAD
TCGA-CA-6715-01	TCGA-COAD
TCGA-CA-6716-01	TCGA-COAD
TCGA-CA-6717-01	TCGA-COAD
TCGA-CA-6718-01	TCGA-COAD
TCGA-CA-6719-01	TCGA-COAD
TCGA-CK-4947-01	TCGA-COAD
TCGA-CK-4948-01	TCGA-COAD
TCGA-CK-4950-01	TCGA-COAD
TCGA-CK-4951-01	TCGA-COAD
TCGA-CK-4952-01	TCGA-COAD
TCGA-CK-5912-01	TCGA-COAD
TCGA-CK-5913-01	TCGA-COAD
TCGA-CK-5914-01	TCGA-COAD
TCGA-CK-5915-01	TCGA-COAD
TCGA-CK-5916-01	TCGA-COAD
TCGA-CK-6746-01	TCGA-COAD
TCGA-CK-6747-01	TCGA-COAD
TCGA-CK-6748-01	TCGA-COAD
TCGA-CK-6751-01	TCGA-COAD
TCGA-CM-4743-01	TCGA-COAD
TCGA-CM-4744-01	TCGA-COAD
TCGA-CM-4747-01	TCGA-COAD
TCGA-CM-4751-01	TCGA-COAD
TCGA-CM-5344-01	TCGA-COAD
TCGA-CM-5348-01	TCGA-COAD
TCGA-CM-5349-01	TCGA-COAD
TCGA-CM-5860-01	TCGA-COAD
TCGA-CM-5861-01	TCGA-COAD
TCGA-CM-5862-01	TCGA-COAD
TCGA-CM-5863-01	TCGA-COAD
TCGA-CM-5864-01	TCGA-COAD
TCGA-CM-5868-01	TCGA-COAD
TCGA-CM-6161-01	TCGA-COAD
TCGA-CM-6162-01	TCGA-COAD
TCGA-CM-6163-01	TCGA-COAD
TCGA-CM-6164-01	TCGA-COAD
TCGA-CM-6165-01	TCGA-COAD
TCGA-CM-6166-01	TCGA-COAD
TCGA-CM-6167-01	TCGA-COAD
TCGA-CM-6168-01	TCGA-COAD
TCGA-CM-6169-01	TCGA-COAD
TCGA-CM-6170-01	TCGA-COAD
TCGA-CM-6171-01	TCGA-COAD
TCGA-CM-6172-01	TCGA-COAD
TCGA-CM-6674-01	TCGA-COAD
TCGA-CM-6675-01	TCGA-COAD
TCGA-CM-6676-01	TCGA-COAD
TCGA-CM-6677-01	TCGA-COAD
TCGA-CM-6678-01	TCGA-COAD
TCGA-CM-6679-01	TCGA-COAD
TCGA-CM-6680-01	TCGA-COAD
TCGA-D5-5537-01	TCGA-COAD
TCGA-D5-5538-01	TCGA-COAD
TCGA-D5-5539-01	TCGA-COAD
TCGA-D5-5540-01	TCGA-COAD
TCGA-D5-5541-01	TCGA-COAD
TCGA-D5-6529-01	TCGA-COAD
TCGA-D5-6530-01	TCGA-COAD
TCGA-D5-6531-01	TCGA-COAD
TCGA-D5-6532-01	TCGA-COAD
TCGA-D5-6533-01	TCGA-COAD
TCGA-D5-6534-01	TCGA-COAD
TCGA-D5-6535-01	TCGA-COAD
TCGA-D5-6536-01	TCGA-COAD
TCGA-D5-6537-01	TCGA-COAD
TCGA-D5-6538-01	TCGA-COAD
TCGA-D5-6539-01	TCGA-COAD
TCGA-D5-6540-01	TCGA-COAD
TCGA-D5-6541-01	TCGA-COAD
TCGA-D5-6898-01	TCGA-COAD
TCGA-D5-6920-01	TCGA-COAD
TCGA-D5-6922-01	TCGA-COAD
TCGA-D5-6923-01	TCGA-COAD
TCGA-D5-6924-01	TCGA-COAD
TCGA-D5-6926-01	TCGA-COAD
TCGA-D5-6927-01	TCGA-COAD
TCGA-D5-6928-01	TCGA-COAD
TCGA-D5-6929-01	TCGA-COAD
TCGA-D5-6930-01	TCGA-COAD
TCGA-D5-6931-01	TCGA-COAD
TCGA-D5-6932-01	TCGA-COAD
TCGA-D5-7000-01	TCGA-COAD
TCGA-DM-A0X9-01	TCGA-COAD
TCGA-DM-A0XD-01	TCGA-COAD
TCGA-DM-A0XF-01	TCGA-COAD
TCGA-DM-A1D0-01	TCGA-COAD
TCGA-DM-A1D4-01	TCGA-COAD
TCGA-DM-A1D6-01	TCGA-COAD
TCGA-DM-A1D7-01	TCGA-COAD
TCGA-DM-A1D8-01	TCGA-COAD
TCGA-DM-A1D9-01	TCGA-COAD
TCGA-DM-A1DA-01	TCGA-COAD
TCGA-DM-A1DB-01	TCGA-COAD
TCGA-DM-A1HA-01	TCGA-COAD
TCGA-DM-A1HB-01	TCGA-COAD
TCGA-DM-A280-01	TCGA-COAD
TCGA-DM-A282-01	TCGA-COAD
TCGA-DM-A285-01	TCGA-COAD
TCGA-DM-A288-01	TCGA-COAD
TCGA-DM-A28A-01	TCGA-COAD
TCGA-DM-A28C-01	TCGA-COAD
TCGA-DM-A28E-01	TCGA-COAD
TCGA-DM-A28F-01	TCGA-COAD
TCGA-DM-A28G-01	TCGA-COAD
TCGA-DM-A28H-01	TCGA-COAD
TCGA-DM-A28K-01	TCGA-COAD
TCGA-DM-A28M-01	TCGA-COAD
TCGA-F4-6459-01	TCGA-COAD
TCGA-F4-6460-01	TCGA-COAD
TCGA-F4-6461-01	TCGA-COAD
TCGA-F4-6463-01	TCGA-COAD
TCGA-F4-6569-01	TCGA-COAD
TCGA-F4-6570-01	TCGA-COAD
TCGA-F4-6703-01	TCGA-COAD
TCGA-F4-6704-01	TCGA-COAD
TCGA-F4-6805-01	TCGA-COAD
TCGA-F4-6806-01	TCGA-COAD
TCGA-F4-6807-01	TCGA-COAD
TCGA-F4-6808-01	TCGA-COAD
TCGA-F4-6809-01	TCGA-COAD
TCGA-F4-6854-01	TCGA-COAD
TCGA-F4-6855-01	TCGA-COAD
TCGA-F4-6856-01	TCGA-COAD
TCGA-F4-6857-01	TCGA-COAD
TCGA-G4-6293-01	TCGA-COAD
TCGA-G4-6294-01	TCGA-COAD
TCGA-G4-6295-01	TCGA-COAD
TCGA-G4-6297-01	TCGA-COAD
TCGA-G4-6298-01	TCGA-COAD
TCGA-G4-6299-01	TCGA-COAD
TCGA-G4-6302-01	TCGA-COAD
TCGA-G4-6303-01	TCGA-COAD
TCGA-G4-6304-01	TCGA-COAD
TCGA-G4-6306-01	TCGA-COAD
TCGA-G4-6307-01	TCGA-COAD
TCGA-G4-6309-01	TCGA-COAD
TCGA-G4-6310-01	TCGA-COAD
TCGA-G4-6311-01	TCGA-COAD
TCGA-G4-6314-01	TCGA-COAD
TCGA-G4-6315-01	TCGA-COAD
TCGA-G4-6317-01	TCGA-COAD
TCGA-G4-6320-01	TCGA-COAD
TCGA-G4-6321-01	TCGA-COAD
TCGA-G4-6322-01	TCGA-COAD
TCGA-G4-6323-01	TCGA-COAD
TCGA-G4-6586-01	TCGA-COAD
TCGA-G4-6588-01	TCGA-COAD
TCGA-G4-6625-01	TCGA-COAD
TCGA-G4-6626-01	TCGA-COAD
TCGA-G4-6627-01	TCGA-COAD
TCGA-G4-6628-01	TCGA-COAD
TCGA-NH-A50T-01	TCGA-COAD
TCGA-NH-A50U-01	TCGA-COAD
TCGA-NH-A50V-01	TCGA-COAD
TCGA-NH-A5IV-01	TCGA-COAD
TCGA-QG-A5YV-01	TCGA-COAD
TCGA-QG-A5YW-01	TCGA-COAD
TCGA-QG-A5YX-01	TCGA-COAD
TCGA-QG-A5Z1-01	TCGA-COAD
TCGA-QG-A5Z2-01	TCGA-COAD
TCGA-QL-A97D-01	TCGA-COAD
TCGA-RU-A8FL-01	TCGA-COAD
TCGA-SS-A7HO-01	TCGA-COAD
TCGA-T9-A92H-01	TCGA-COAD
TCGA-WS-AB45-01	TCGA-COAD

## Sheet: TCGA_READ
sampleID	Project
TCGA-AF-2687-01	TCGA-READ
TCGA-AF-2690-01	TCGA-READ
TCGA-AF-2693-01	TCGA-READ
TCGA-AF-3911-01	TCGA-READ
TCGA-AF-4110-01	TCGA-READ
TCGA-AF-5654-01	TCGA-READ
TCGA-AF-6136-01	TCGA-READ
TCGA-AF-6655-01	TCGA-READ
TCGA-AF-6672-01	TCGA-READ
TCGA-AF-A56K-01	TCGA-READ
TCGA-AF-A56L-01	TCGA-READ
TCGA-AG-3591-01	TCGA-READ
TCGA-AG-3592-01	TCGA-READ
TCGA-AG-3725-01	TCGA-READ
TCGA-AG-3731-01	TCGA-READ
TCGA-AG-3732-01	TCGA-READ
TCGA-AG-3742-01	TCGA-READ
TCGA-AG-3902-01	TCGA-READ
TCGA-AG-4021-01	TCGA-READ
TCGA-AG-4022-01	TCGA-READ
TCGA-AH-6544-01	TCGA-READ
TCGA-AH-6547-01	TCGA-READ
TCGA-AH-6549-01	TCGA-READ
TCGA-AH-6643-01	TCGA-READ
TCGA-AH-6644-01	TCGA-READ
TCGA-AH-6897-01	TCGA-READ
TCGA-AH-6903-01	TCGA-READ
TCGA-BM-6198-01	TCGA-READ
TCGA-CI-6619-01	TCGA-READ
TCGA-CI-6620-01	TCGA-READ
TCGA-CI-6621-01	TCGA-READ
TCGA-CI-6622-01	TCGA-READ
TCGA-CI-6623-01	TCGA-READ
TCGA-CI-6624-01	TCGA-READ
TCGA-CL-4957-01	TCGA-READ
TCGA-CL-5917-01	TCGA-READ
TCGA-CL-5918-01	TCGA-READ
TCGA-DC-4745-01	TCGA-READ
TCGA-DC-4749-01	TCGA-READ
TCGA-DC-5337-01	TCGA-READ
TCGA-DC-5869-01	TCGA-READ
TCGA-DC-6154-01	TCGA-READ
TCGA-DC-6155-01	TCGA-READ
TCGA-DC-6156-01	TCGA-READ
TCGA-DC-6157-01	TCGA-READ
TCGA-DC-6158-01	TCGA-READ
TCGA-DC-6160-01	TCGA-READ
TCGA-DC-6681-01	TCGA-READ
TCGA-DC-6682-01	TCGA-READ
TCGA-DC-6683-01	TCGA-READ
TCGA-DT-5265-01	TCGA-READ
TCGA-DY-A0XA-01	TCGA-READ
TCGA-DY-A1DC-01	TCGA-READ
TCGA-DY-A1DD-01	TCGA-READ
TCGA-DY-A1DE-01	TCGA-READ
TCGA-DY-A1DF-01	TCGA-READ
TCGA-DY-A1DG-01	TCGA-READ
TCGA-DY-A1H8-01	TCGA-READ
TCGA-EF-5830-01	TCGA-READ
TCGA-EF-5831-01	TCGA-READ
TCGA-EI-6506-01	TCGA-READ
TCGA-EI-6507-01	TCGA-READ
TCGA-EI-6508-01	TCGA-READ
TCGA-EI-6509-01	TCGA-READ
TCGA-EI-6510-01	TCGA-READ
TCGA-EI-6511-01	TCGA-READ
TCGA-EI-6512-01	TCGA-READ
TCGA-EI-6513-01	TCGA-READ
TCGA-EI-6514-01	TCGA-READ
TCGA-EI-6881-01	TCGA-READ
TCGA-EI-6882-01	TCGA-READ
TCGA-EI-6883-01	TCGA-READ
TCGA-EI-6884-01	TCGA-READ
TCGA-EI-6885-01	TCGA-READ
TCGA-EI-6917-01	TCGA-READ
TCGA-EI-7002-01	TCGA-READ
TCGA-EI-7004-01	TCGA-READ
TCGA-F5-6464-01	TCGA-READ
TCGA-F5-6465-01	TCGA-READ
TCGA-F5-6571-01	TCGA-READ
TCGA-F5-6702-01	TCGA-READ
TCGA-F5-6810-01	TCGA-READ
TCGA-F5-6812-01	TCGA-READ
TCGA-F5-6813-01	TCGA-READ
TCGA-F5-6814-01	TCGA-READ
TCGA-F5-6861-01	TCGA-READ
TCGA-F5-6863-01	TCGA-READ
TCGA-F5-6864-01	TCGA-READ
TCGA-G5-6233-01	TCGA-READ
TCGA-G5-6235-01	TCGA-READ
TCGA-G5-6572-01	TCGA-READ
TCGA-G5-6641-01	TCGA-READ
